# Supplementary material for: Sequence-Type Classification of Brain MRI for Acute Stroke Using a Self-Supervised Machine Learning Algorithm
Source: Diagnostics (Basel). 2023 Dec 27;14(1):70. doi: 10.3390/diagnostics14010070 (PMC10804387; doi:10.3390/diagnostics14010070)
Supplement: Supplementary file 1 [file diagnostics-14-00070-s001.zip]

Archive with 1 entries (1 files):
- diagnostics-2738860-supplementary.pdf
